# Supplementary material for: Predictors of in-hospital mortality among under-five children with severe acute malnutrition in South-Western Uganda
Source: PLoS One. 2020 Jun 26;15(6):e0234343. doi: 10.1371/journal.pone.0234343 (PMC7319331; doi:10.1371/journal.pone.0234343)
Supplement: S1 Dataset — (XLS) [file pone.0234343.s001.xls]

## Sheet: Data set for SAM manuscript for
id	sex	distr	religion	other_relig	HC.type	rship_info	dur_infC(mo)	Abandn	mom_preg	mom_de	mo.fa.de	par div/se	ch.inf.al.s	len of illn	onse 2 ad	ch_perip	cadre_hw	ref mode	refer	jour 2 hos(hrs)	Symptom	fev	fev dur	Diarr	Diarr du	vom	vom du	los ap	Los ap du	bod sw	bodsw du	cough	cough du	dib	dib du	yel eye	yeleyedu	skin le	skin le du	red pla	redpla du	oral so	oralso du	wt lo	wt lo du	delamil	delmildu	conv	conv du
1	1	1	2		3	2	16							1	2	0		0	0	0.5		2		2		2		1	14	2		1	14	1	14	2		2		1	3	2		1	14	2		2
2	1	1	1		3	1	8							1	2	0		0	0	2		2		1	2	1	14	1	60	2		1	14	1	1	2		2		1	240	2		1	60	1	60	2
3	2	5	2		1	1	27							1	2	0		0	0	2		2		2		2		2		1	30	2		2		2		1	7	1	7	2		2		2		2
4	2	1	1		2	1	8							1	2	1	1	1	0	2		1	7	2		2		1	30	2		1	90	1	7	2		2		1	30	2		1	30	2		2
5	1	2	1		2	1	15							1	2	1	2	1	0	3		2		2		2		1	30	2		1	30	2		2		2		1	30	2		1	30	2		2
6	2	3	2		2	1	14							1	2	1	3	1	0	2		2		1	30	2		1	30	1	30	2		2		2		2		1	30	2		2		2		2
7	2	1	2		2	1	8							1	2	0		0	0	2		1	14	2		1	3	1	14	2		1	14	2		2		2		1	10	2		1	7	2		2
8	1	2	1		1	1	55							1	2	0		0	0	3		1	60	1	14	1	14	1	14	2		1	90	2		2		2		1	14	2		1	60	2		2
9	2	1	2		2	1	45							1	2	1	1	1	0	3		1	14	2		2		2		2		2		1	365	2		2		1	365	2		1	365	2		2
10	2	1	2		2	1	24							1	2	1	1	1	0	2		2		2		2		1	30	1	30	1	30	2		2		2		1	30	1	30	1	30	1	30	2
11	1	2	2		2	1	15							1	2	1	4	2	1	2		2		1	30	1	7	1	30	2		2		2		2		2		1	30	2		1	30	2		2
12	1	1	2		1	1	9							1	2	1	2	1	0	2		2		1	14	1	14	1	14	1	7	2		2		2		2		1	14	2		1	90	2		2
13	1	1	3		3	1	15							2	1	1	1	1	0	2		1	5	2		1	5	1	5	2		1	5	1	5	2		2		1	5	2		1	7	1	30	2
14	2	2	2		1	1	14							2	1	0		0	0	2		1	1	2		2		2		1	1	1	1	1	1	2		2		2		1	1	2		1	120	2
15	2	4	2		2	1	35							1	2	1	1	1	0	2		1	30	2		2		2		2		1	1	2		2		2		1	30	2		1	30	2		2
16	2	3	1		2	1	19							1	2	0		0	0	1		2		1	4	2		1	30	2		2		2		2		2		1	30	2		1	30	2		2
17	1	3	4		4	1	7							1	2	1	4	1	0	1		1	21	1	21	2		1	3	2		2		2		2		2		1	3	2		1	21	2		2
18	1	3	1		2	1	10							1	2	1	1	1	0	4		1	7	1	21	1	21	1	21	2		2		2		2		2		1	21	2		1	21	2		2
19	1	2	2		2	3	48	1						1	2	0		0	0	4		1	7	2		2		2		1	60	1	14	2		2		2		1	60	2		1	60	2		2
20	1	3	1		3	4	49					1		1	2	0		0	0	3		2		2		2		1	60	1	60	1	14	2		2		2		1	60	2		1	60	2		2
21	1	3	2		1	1	41							1	2	1	1	1	0	1		1	14	2		2		2		1	30	2		2		2		1	30	1	30	2		2		2		2
22	1	3	2		1	3	0.1	1					1	3	2	1	4	2	1	0.5		2		1		2		1		1		1		1		2		1		1		1		1		2		2
23	2	3	2		2	3	12	1						1	2	1	1	1	0	2		2		1	60	2		1	365	1	60	1	60	2		2		1	14	1	60	2	1	14	2		2		2
24	2	1	1		1	1	9							1	2	1	4	2	1	2		1	5	1	30	2		1	5	2		2		2		2		2		1	5	2		1	30	2		2
25	1	3	1		1	1	20							1	2	1	1	1	0	1		1	90	1	90	2		1	90	1	30	1	2	2		2		2		1	150	2		1	90	2		2
26	2	3	1		1	1	24							1	2	1	1	1	0	2		2		2		2		1	60	1	60	2		2		2		1	60	1	60	2		1	90	2		2
27	1	1	1		2	1	12							1	2	1	4	2	1	2		2		2		2		1	270	2		2		2		2		2		1	180	2		1	270	1	60	2
28	2	4	1		1	3	8	1						1	2	0		0	0	3		2		2		2		2		1	30	2		2		2		1	7	1	7	2		2		2		2
29	2	1	2		2	1	18							1	2	0		0	0	3		2		2		2		2		1	30	2		2		2		2		1	30	2		1	30	2		2
30	2	3	3		3	3	40	1						1	2	1	1	2	1	1		2		2		2		1	365	2		2		2		2		1	7	1	7	2		1	7	1	365	2
31	1	1	2		2	1	8							1	2	0		0	0	1		2		2		2		1	150	2		1	3	2		2		2		1	3	2		1	150	1	90	2
32	2	2	1		4	1	23							1	2	1	4	2	1	2		2		1	90	1	90	1	30	1	90	2		2		2		1	60	1	90	2		1	90	2		2
33	1	1	1		1	1	21							1	2	1	1	2	1	3		1	21	2		2		1	21	1	30	1	14	2		2		2		1	30	2		2		2		2
34	1	1	1		2	3	8	1						1	2	1	1	1	0	2		1	21	2		2		2		2		1	60	2		2		2		1	30	2		1	30	2		2
35	2	2	4		1	1	8							1	2	1	1	2	1	3		1	4	1	4	1	4	1	4	2		1	4	1	4	2		2		1	4	2		1	60	2		2
36	1	1	1		2	1	10							1	2	1	1	2	1	2		1	3	1	2	1	3	1	150	2		1	3	1	3	2		2		1	7	2		1	60	2		2
37	2	1	1		2	1	14							1	2	1	2	2	1	2		1	4	2		2		2		1	7	1	4	2		2		1	4	2		1	30	2		2		2
38	1	1	1		2	1	13							1	2	1	1	1	0	0.5		1	6	1	2	1	2	1	6	2		1	6	1	6	2		2		1	6	2		1	7	2		2
39	2	1	2		1	1	15							1	2	1	2	1	0	0.5		2		1	4	2		1	4	2		2		2		2		2		1	4	2		1	7	2		2
40	2	4	2		3	1	14							2	1	1	2	1	0	2		1	1	1	1	2		1	7	2		2		2		2		2		1	7	2		2		2		2
41	1	2	1		1	3	12					1		2	1	1	1	1	0	1		1	2	1	4	1	4	1	4	2		2		2		2		2		1	2		2		2		2	2
42	1	1	1		2	1	13							1	2	1	4	2	1	1		1	2	1	30	1	30	2		2		1	60	1	7	2		2		1	7	2		1	180	1	180	2
43	1	2	1		1	1	7							1	2	1	2	1	0	1		2		2		2		2		2		1	30	2		2		2		1	30	2		1	30	2		2
44	2	1	2		2	1	37							1	2	0		0	0	1		1	3	1	3	2		2		1	60	2		2		2		2		1	30	2		2		2		2
45	2	4	2		3	1	13							1	2	0		0	0	0.5		1	3	1	14	1	1	1	14	2		1	7	2		2		2		1	14	2		1	30	2		2
46	1	1	4		1	1	16							1	2	1	1	1	0	1		1	180	1	7	1	7	1	14	2		2		2		2		2		1	180	2		1	180	2		2
47	2	3	3		3	1	26							1	2	1	4	2	1	1		2		1	7	1	7	2		1	4	1	14	1	2	2		2		1	2	2		1	2	2		2
48	1	1	1		1	1	16							1	2	1	2	2	1	1		2		1	60	2		1	60	2		2		2		2		2		1	60	2		1	60	2		2
49	2	5	1		2	1	54							1	2	1	2	2	1	2		2		1	14	2		1	90	1	7	2		2		2		1	4	1	14	2		1	14	2		2
50	1	1	2		1	1	8							1	2	1	4	2	1	1		1	3	1	21	2		1	7	2		1	30	2		2		2		1	3	2		1	30	2		2
51	2	3	4		2	1	15							1	2	1	4	2	1	1		1	14	1	7	2		1	14	2	2	1	7	2		2		2		1	14	2		1	365	1	60	2
52	1	4	2		2	1	19							1	2	1	2	2	1	1		1	14	2		2		1	14	1	14	1	7	2		2		2		1	14	2		1	7	2		2
53	1	2	1		2	1	10							2	1	0		0	0	2		1	2	1	2	1	2	1	1	2		2		2		2		2		1	1	2		1	2	2		2
54	1	1	1		1	1	8							1	2	1	1	1	0	0.5		1	7	1	3	1	7	2		1	7	2		2		2		2		1	3	2		1	30	1	60	2
55	1	3	2		1	1	0.23					1	1	3	3	1	1	1	0	2		1		2		2		1		1		2		2		2		2		1		2		1		2		2
56	1	2	2		2	1	16							2	1	1	2	2	1	3		1	7	2		1	2	1	7	2		1	7	1	7	2		2		1	7	2		1	7	1	180	2
57	2	2	2		1	3	0.23	1					1	1	2	1	1	2	1	2		1	30	1	30	1	30	1	3	2		1	1	2		2		2		1	3	2		1	30	2		2
58	1	1	1		3	1	12							1	2	0		0	0	0.5		2		2		2		2		2		1	365	2		2		2		1	365	1	7	1	365	1	365	2
59	2	2	3		2	1	14							1	2	1	2	1	0	0.5		1	30	1	30	2		1	7	2		2		2		2		2		1	7	2		1	7	2		2
60	1	1	3		1	1	14							1	2	1	2	1	0	3		1	90	1	2	1	60	1	180	2		1	60	1	14	2		2		1	180	1	90	1	180	2		2
61	2	3	1		3	1	22							1	2	0		0	0	1		2		1	3	2		2		1	30	1	7	2		2		1	7	1	30	2		2		2		2
62	2	2	2		2	1	26							2	1	1	2	2	1	1		1	3	1	3	2		1	3	2		2		2		2		2		1	3	2		2		2		2
63	1	4	2		2	1	26							1	2	1	4	2	1	2		2		2		2		1	30	1	30	2		2		2		2		1	30	2		1	30	2		2
64	1	5	2		1	1	13							1	2	1	1	2	1	3		1	30	1	14	1	14	1	60	2		2		1	3	2		2		1	90	2		1	60	2		2
65	2	3	1		2	1	25							2	1	1	1	1	0	0.5		1	3	2		2		1	3	2		1	3	2		2		2		1	3	2		1	30	2		2
66	2	1	1		3	1	9							1	2	1	2	1	0	0.5		1	14	2		2		1	90	2		1	7	2		2		2		1	60	2		1	90	2		2
67	1	1	3		3	5	0.17			1			1	1	3	0		0	0	0.5		2		1		2		1		1		1		2		2		1		1		2		1		1		2
68	2	1	1		2	1	18							1	2	1	1	1	0	1		1	3	2		2		1	3	2		2		2		2		2		1	90	2		1	60	1	540	2
69	1	3	3		2	1	12							1	2	1	1	2	1	6		1	30	1	14	2		1	30	1	30	2		2		2		2		1	30	2		1	30	2		2
70	1	4	4		2	1	0.47		1					1	2	1	4	2	1	3		1	14	1	14	1	14	1	90	2		1	14	1	14	2		2		1	14	2		1	14	2		2
71	1	3	4		1	1	9							1	2	1	1	1	0	3		1	30	2		2		2		2		1	30	1	30	2		2		1	30	2		2		1	90	2
72	2	1	1		1	5	0.03						1	3	3	0		0	0	3		1		2		2		1		1		1		2		2		1		1		2		2		2		2
73	2	2	1		1	1	12							1	2	1	2	1	0	2		2		2		2		1	150	2		1	150	2		2		2		1	150	2		1	150	1	120	2
74	1	1	3		2	8	5					1		1	2	1	4	1	0	3		1	14	2		1	14	1	60	2		1	14	2		2		2		1	30	2		1	60	2		2
75	2	4	4		3	1	14							1	2	1	1	1	0	0.5		1	7	2		1	14	1	30	1	4	1	14	2		2		2		1	30	2		1	14	2		2
76	1	3	1		2	8	0.1				1			3	3	1	1	1	0	1		1		1		1		1		1		1		2		2		2		1		2		2		2		2
77	2	3	4		1	1	23							1	2	1	1	2	1	3		1	7	2		2		1	30	2		1	14	2		2		2		1	14	2		1	14	2		2
78	1	4	2		2	1	18							1	2	1	1	2	1	3		1	4	1	30	1	3	1	7	1	1	1	4	2		2		2		1	7	2		1	30	2		2
79	2	1	2		3	1	12							1	2	0		0	0	1		2		2		1	360	1	2	1	360	1	360	2		2		1	2	2		1	7	1	180	2		2
80	1	1	4		3	1	8							1	2	1	4	2	1	1		1	21	1	5	1	5	1	240	2		1	30	1	30	2		2		1	30	2		1	30	2		2
81	1	1	2		1	1	10							1	2	1	2	2	1	1		1	4	2		1	4	1	5	2		1	180	1	3	2		2		1	2	2		1	150	2		2
83	2	2	2		2	1	23							1	2	1	1	2	1	2		2		1	21	1	21	1	21	1	21	1	30	2		2		2		1	180	2		1	180	2		2
84	2	1	1		4	5	15	1					1	1	2	1	4	2	1	3		1	6	1	6	1	6	1	365	2		1	6	1	6	2		2		1	365	2		2		1	365	2
85	2	2	1		2	1	18							2	1	0		0	0	2		1	4	1	4	2		1	5	1	5	1	7	2		2		2		1	5	1	7	2		2		2
86	2	1	2		1	1	16							1	2	0		0	0	2		1	4	1	7	2		1	5	1	7	1	4	1	4	2		2		1	5	2		1	14	2		2
87	1	1	1		3	1	41							1	2	0		0	0	2		1	4	1	30	1	4	2		1	60	1	60	2		2		1	30	1	30	2		2		2		2
88	1	1	3		4	3	2					1		1	2	1	2	1	0	2		2		1	1	1	60	1	60	2		1	3	2		2		2		1	60	2		1	60	2		2
89	1	4	1		2	1	27							1	2	0		0	0	3		1	14	2		2		2		2		1	21	2		2		2		1	600	2		1	600	2		2
90	1	3	2		2	1	12							2	2	0		0	0	0.5		1	7	1	4	1	3	1	3	2		1	7	1	1	2		2		1	7	2		1	120	2		2
91	2	4	1		3	1	23							1	2	1	1	2	1	1		1	30	1	30	2		1	7	1	30	1	30	2		2		1	14	1	30	2		2		2		2
92	1	5	2		3	1	16							2	2	1	1	1	0	0.5		1	11	2		1	4	1	5	2		2		2		2		2		1	11	2		1	21	2		2
93	1	4	1		2	1	9							1	2	1	4	2	1	0.5		1	7	2		2		1	90	1	7	1	60	2		2		2		1	60	2		1	60	2		2
94	1	1	1		3	1	10							2	1	1	4	2	1	0.5		1	7	1	4	2		1	7	1	2	2		2		2		2		1	7	2		2		2		2
95	2	1	1		3	3	5		1					2	2	0		0	0	1		1	5	1	5	1	5	1	2	2		1	5	2		2		2		1	5	2		1	7	2		2
96	1	1	1		1	1	35							1	2	1	4	2	1	3		2		1	7	2		1	4	1	1	2		2		2		2		1	30	2		2		2		2
97	1	1	1		2	1	28							2	2	1	3	2	1	0.5		1	4	2		1	4	1	4	1	4	1	7	2		2		2		1	3	2		2		2		2
98	2	1	2		3	1	21							1	2	1	4	2	1	1		2		2		2		2		2		1	60	2		2		2		1	420	2		1	420	1	420	2
99	1	3	2		3	1	21							2	2	1	2	2	1	0.5		1	30	1	14	1	7	1	30	2		1	10	1	4	2		2		1	30	1	30	1	14	2		2
100	1	4	2		4	1	6							1	2	0		0	0	2		2		2		1	7	2		2		2		1	90	2		2		1	90	2		1	90	2		2
101	1	1	4		2	1	12							1	1	1	1	1	0	1		2		2		2		1	60	1	14	1	30	2		2		2		1	30	2		1	60	2		2
102	1	3	2		3	1	11							1	2	0		0	0	3		2		2		2		1	150	2		1	330	1	330	2		2		1	300	2		2		1	120	2
103	2	1	2		3	1	14							2	2	1	4	2	1	0.5		1	7	2		1	1	1	1	2		2		2		2		2		1	7	2		1	150	2		2
104	1	1	2		2	1	15							1	2	1	1	1	0	2		1	7	2		2		2		2		1	4	1	7	2		1	180	1	14	2		1	180	2		2
105	1	5	1		1	1	18							1	2	0		0	0	1		2		1	21	2		1	14	1	14	1	14	2		2		1	14	1	21	2		1	21	2		2
106	1	1	2		1	1	10							1	2	0		0	0	2		2		2		2		1	150	2		2		2		2		2		1	150	2		1	150	1	60	2
107	2	1	1		4	1	10							1	2	0		0	0	3		2		2		2		2		2		1	60	2		2		2		1	90	2		1	90	2		2
108	1	3	2		2	3	1		1					1	2	1	3	2	1	2		1	60	2		2		1	60	1	3	2		2		2		2		1	60	2		1	60	2		2
109	2	4	1		2	1	18							1	2	0		0	0	0.5		2		2		2		2		2		2		1	300	2		2		1	300	2		1	300	2		2
110	1	1	4		4	1	14							2	2	1	1	1	0	1		2		1	7	1	3	2		2		1	7	2		2		2		1	3	2		1	7	2		2
111	1	4	2		2	1	11							1	2	1	4	2	1	2		2		2		2		1	2	2		1	7	1	2	2		2		1	2	2		1	90	2		2
112	1	4	2		2	1	23							2	2	1	4	2	1	2		1	7	1	8	1	8	1	5	1	4	1	2	2		2		2		1	5	2		2		2		2
113	2	5	2		2	3	2	1						1	2	1	1	1	0	2		2		1	7	1	7	1	4	2		2		2		2		2		1	14	2		1	30	2		2
114	1	2	2		2	1	10							1	2	0		0	0	2		1	14	1	14	1	14	1	14	1	14	1	14	2		2		2		1	14	2		1	14	2		2
115	2	1	1		2	1	45							1	2	0		0	0	2		1	60	2		2		1	120	1	60	1	60	2		2		1	180	1	365	2		1	365	2		2
116	2	1	2		2	3	3	1						1	2	1	1	1	0	3		2		2		2		1	7	1	7	2		2		2		2		1	7	2		1	180	2		2
117	1	1	1		2	1	10							1	2	1	2	1	0	1		1	30	2		2		2		2		1	30	2		2		2		1	30	2		1	120	2		2
118	1	1	1		4	1	24							1	2	1	4	2	1	2		2		1	30	1	30	1	30	1	7	2		2		2		2		1	90	1	30	1	365	2		2
119	1	3	2		1	1	33							2	1	1	1	2	1	0.5		1	3	1	3	1	3	1	3	2		2		2		2		2		1	3	2		1	3	2		2
120	1	1	1		1	1	9							1	2	1	1	2	1	3		1	30	1	30	1	30	1	30	2		1	14	2		2		2		1	30	2		1	30	2		2
121	2	1	2		2	3	0.33						1	1	2	1	2	2	1	1		1		1		2		1		1		1		2		2		1		1		2		1		2		2
122	1	1	2		2	1	23							1	2	0		0	0	2		1	14	2		2		1	21	2		1	21	2		2		1	14	1	21	2		1	21	2		2
123	1	3	2		2	3	7							1	2	1	1	1	0	2		2				1	3	2		1	7	2		2		2		2		1	2	2		1	60	2		2
[truncated: 130 more columns]
